# Supplementary material for: A fitness assay for comparing RNAi effects across multiple C. elegans genotypes
Source: BMC Genomics. 2011 Oct 17;12:510. doi: 10.1186/1471-2164-12-510 (PMC3206879; doi:10.1186/1471-2164-12-510)
Supplement: Additional file 1 — Newly generated recombinant inbred lines between Bristol and Hawaii. The new RILs have been genotyped using the indicated markers Table S1. Newly generated recombinant inbred lines between Bristol and Hawaii [file 1471-2164-12-510-S1.XLS]

## Sheet: Blad1
																														Newly generated lines
Marker	Chromosome	Position	WN2	WN3	WN4	WN7	WN8	WN9	WN12	WN13	WN20	WN21	WN31	WN34	WN36	WN37	WN38	WN41	WN46	WN48	WN49	WN53	WN57	WN58	WN68	WN70	WN71	WN72	WN75	WN98	WN105	WN106	WN109	WN111	WN113	WN116	WN124	WN128	WN129	WN134	WN135	WN140	WN142	WN146	WN152	WN153	WN158	WN159	WN161
pkP1050	I	169018	N2	N2	N2	CB	N2	N2	N2	CB	CB	N2	N2	N2	N2	CB	CB	N2	N2	N2	N2	N2	CB	CB	N2	CB	N2	CB	N2	CB	CB	CB	CB	CB	N2	N2	N2	N2	N2	CB	CB	CB	CB	N2	CB	N2	CB	CB	N2
pkP1101	I	992189	N2	N2	N2	CB	N2	N2	N2	CB	CB	N2	N2	N2	N2	CB	CB	N2	N2	N2	N2	N2	CB	CB	N2	CB	N2	CB	N2	CB	CB	CB	CB	CB	N2	N2	N2	N2	N2	CB	CB	CB	CB	N2	CB	CB	CB	CB	N2
pkP1103	I	1881116	N2	N2	N2	N2	N2	N2	N2	CB	N2	N2	N2	N2	N2	N2	N2	N2	N2	N2	N2	N2	CB	N2	N2	N2	N2	N2	N2	NA	NA	NA	NA	NA	NA	NA	NA	NA	NA	NA	NA	NA	NA	NA	NA	NA	NA	NA	NA
pkP1052	I	2818974	N2	N2	N2	N2	N2	N2	N2	N2	CB	N2	N2	N2	N2	CB	N2	N2	N2	N2	N2	N2	CB	N2	N2	N2	CB	N2	N2	NA	NA	NA	NA	NA	NA	NA	NA	NA	NA	NA	NA	NA	NA	NA	NA	NA	NA	NA	NA
egPE107	I	3502476	N2	N2	N2	CB	N2	N2	CB	N2	CB	CB	N2	N2	N2	N2	CB	N2	N2	N2	N2	N2	CB	N2	CB	N2	CB	N2	N2	N2	CB	N2	CB	CB	CB	N2	CB	CB	N2	CB	CB	CB	CB	N2	CB	N2	CB	N2	CB
egPF101	I	4338254	N2	N2	N2	CB	N2	N2	CB	N2	CB	CB	N2	CB	N2	N2	CB	N2	N2	N2	N2	N2	CB	N2	CB	N2	CB	N2	N2	N2	CB	N2	CB	CB	CB	N2	CB	CB	N2	CB	CB	CB	CB	N2	CB	CB	N2	N2	CB
pkP1054	I	4845516	N2	N2	N2	CB	N2	N2	CB	N2	CB	CB	N2	CB	N2	N2	CB	N2	N2	N2	N2	N2	CB	N2	CB	N2	CB	N2	N2	N2	CB	N2	CB	CB	CB	N2	CB	CB	N2	CB	CB	CB	CB	N2	CB	CB	N2	N2	CB
egPH102	I	5893622	N2	N2	N2	CB	N2	N2	CB	N2	CB	CB	N2	CB	N2	N2	CB	N2	N2	N2	N2	N2	CB	N2	CB	N2	CB	N2	N2	N2	CB	N2	CB	CB	CB	N2	CB	CB	N2	CB	CB	CB	CB	N2	CB	CB	N2	N2	CB
pkP1057	I	6359868	N2	N2	N2	CB	N2	N2	CB	N2	CB	CB	N2	CB	N2	N2	CB	N2	CB	N2	N2	N2	CB	N2	CB	N2	CB	N2	N2	N2	CB	N2	CB	CB	CB	N2	CB	CB	N2	CB	CB	CB	CB	N2	CB	CB	N2	N2	CB
pkP1116	I	7589864	N2	N2	N2	CB	N2	N2	CB	N2	CB	CB	N2	CB	N2	N2	CB	N2	CB	N2	N2	N2	CB	N2	CB	N2	CB	N2	N2	N2	CB	N2	CB	CB	CB	N2	CB	CB	N2	CB	CB	CB	CB	N2	CB	CB	N2	N2	CB
egPK103	I	7894081	N2	N2	N2	CB	N2	N2	N2	N2	CB	CB	N2	CB	N2	N2	CB	N2	CB	N2	N2	N2	CB	N2	CB	N2	CB	N2	N2	N2	CB	N2	CB	CB	CB	N2	CB	CB	N2	CB	CB	CB	CB	N2	CB	CB	N2	N2	CB
pkP1059	I	8654361	N2	N2	N2	CB	N2	N2	N2	N2	CB	CB	N2	CB	N2	N2	CB	N2	CB	N2	N2	N2	N2	N2	CB	N2	CB	N2	N2	N2	CB	N2	CB	CB	CB	N2	CB	CB	N2	CB	CB	CB	CB	CB	CB	CB	N2	N2	CB
pkP1122	I	9569913	N2	N2	N2	CB	N2	N2	CB	N2	CB	CB	N2	CB	N2	N2	CB	N2	CB	N2	N2	N2	N2	N2	CB	N2	CB	N2	N2	N2	CB	N2	CB	CB	CB	N2	CB	CB	N2	CB	CB	CB	CB	CB	CB	CB	N2	N2	CB
egPN104	I	10259909	N2	N2	N2	CB	N2	N2	CB	N2	CB	CB	N2	CB	N2	N2	CB	N2	CB	N2	N2	N2	N2	N2	CB	N2	CB	N2	N2	N2	CB	N2	CB	CB	CB	N2	CB	CB	N2	CB	CB	CB	CB	CB	CB	CB	N2	N2	CB
egPO105	I	11085295	N2	N2	N2	CB	N2	N2	CB	N2	CB	CB	N2	CB	N2	N2	CB	N2	CB	N2	N2	N2	N2	N2	CB	N2	CB	N2	N2	N2	CB	N2	CB	CB	NA	N2	NA	NA	N2	CB	CB	CB	NA	NA	NA	CB	N2	N2	CB
pkP1068	I	11760179	N2	N2	N2	CB	N2	N2	CB	N2	CB	CB	N2	CB	N2	N2	CB	N2	CB	N2	N2	N2	N2	N2	CB	N2	CB	N2	N2	N2	CB	N2	CB	CB	CB	N2	CB	CB	N2	CB	CB	CB	CB	CB	CB	CB	N2	N2	CB
pkP1070	I	12614277	N2	N2	N2	CB	N2	N2	CB	N2	CB	CB	N2	CB	N2	N2	CB	N2	CB	N2	CB	N2	N2	N2	CB	N2	CB	N2	N2	N2	CB	N2	N2	CB	CB	N2	CB	CB	N2	CB	CB	CB	CB	CB	CB	CB	N2	N2	CB
egPR106	I	13280531	N2	N2	CB	CB	N2	N2	CB	N2	CB	CB	N2	CB	N2	N2	CB	N2	CB	N2	CB	N2	N2	N2	CB	N2	CB	N2	N2	N2	CB	N2	N2	CB	CB	N2	CB	CB	N2	CB	CB	CB	CB	CB	CB	CB	N2	N2	CB
pkP1071	I	14162929	N2	N2	CB	CB	N2	N2	CB	N2	CB	CB	N2	CB	N2	N2	CB	N2	CB	N2	CB	N2	N2	N2	CB	N2	CB	N2	N2	NA	NA	NA	NA	NA	NA	NA	NA	NA	NA	NA	NA	NA	NA	NA	NA	NA	NA	NA	NA
pkP1072	I	14958641	N2	N2	CB	CB	N2	N2	CB	N2	CB	CB	N2	CB	N2	N2	CB	N2	CB	N2	CB	N2	N2	N2	CB	N2	CB	N2	N2	NA	NA	NA	NA	NA	NA	NA	NA	NA	NA	NA	NA	NA	NA	NA	NA	NA	NA	NA	NA
pkP2101	II	176721	N2	CB	CB	CB	CB	N2	N2	CB	N2	CB	N2	N2	CB	CB	CB	N2	CB	N2	N2	N2	CB	N2	CB	CB	CB	CB	N2	NA	NA	NA	NA	NA	NA	NA	NA	NA	NA	NA	NA	NA	NA	NA	NA	NA	NA	NA	NA
pkP2135	II	1270097	N2	CB	CB	CB	CB	N2	N2	CB	N2	CB	N2	N2	CB	CB	CB	N2	CB	N2	N2	N2	CB	N2	CB	CB	CB	CB	N2	CB	CB	N2	N2	CB	N2	N2	N2	CB	N2	N2	CB	CB	CB	CB	CB	N2	CB	N2	N2
pkP2136	II	1683953	N2	CB	CB	CB	N2	N2	N2	CB	N2	CB	N2	N2	CB	CB	CB	N2	CB	N2	N2	N2	CB	N2	CB	CB	CB	CB	N2	CB	CB	N2	N2	CB	N2	N2	N2	CB	N2	N2	CB	CB	CB	CB	CB	N2	CB	N2	N2
pkP2114	II	2755074	N2	CB	N2	CB	N2	N2	N2	CB	N2	N2	N2	N2	CB	CB	N2	N2	CB	N2	N2	CB	CB	CB	CB	CB	CB	CB	N2	NA	NA	NA	NA	NA	NA	NA	NA	NA	NA	NA	NA	NA	NA	NA	NA	NA	NA	NA	NA
egPE201	II	3403575	N2	CB	N2	CB	N2	N2	N2	CB	N2	N2	N2	N2	CB	N2	N2	N2	CB	N2	N2	CB	CB	CB	CB	CB	CB	CB	N2	NA	NA	NA	NA	NA	NA	NA	NA	NA	NA	NA	NA	NA	NA	NA	NA	NA	NA	NA	NA
egPF202	II	4147051	N2	CB	N2	CB	CB	N2	N2	CB	N2	N2	N2	N2	CB	N2	N2	N2	CB	N2	N2	CB	CB	CB	CB	CB	CB	CB	N2	N2	CB	N2	N2	CB	N2	N2	CB	CB	N2	N2	CB	CB	CB	CB	CB	N2	CB	N2	N2
egPG203	II	4800868	N2	CB	N2	CB	CB	N2	N2	CB	N2	N2	N2	N2	CB	N2	N2	N2	CB	N2	N2	CB	CB	CB	CB	CB	CB	CB	N2	N2	CB	N2	N2	CB	N2	CB	CB	CB	N2	N2	CB	CB	CB	CB	CB	N2	CB	N2	N2
pkP2147	II	5761743	N2	CB	N2	CB	CB	N2	N2	CB	CB	N2	N2	N2	CB	N2	N2	N2	CB	N2	N2	CB	CB	CB	CB	CB	CB	N2	N2	N2	CB	N2	N2	CB	N2	CB	CB	CB	N2	N2	CB	N2	CB	CB	CB	N2	CB	N2	N2
pkP2106	II	6427387	N2	CB	N2	CB	CB	N2	N2	CB	CB	N2	N2	N2	CB	N2	N2	N2	CB	N2	N2	CB	CB	CB	CB	CB	CB	N2	N2	NA	NA	NA	NA	NA	NA	NA	NA	NA	NA	NA	NA	NA	NA	NA	NA	NA	NA	NA	NA
egPJ204	II	7257517	N2	CB	N2	CB	CB	N2	N2	CB	CB	N2	N2	N2	CB	N2	N2	N2	CB	N2	N2	CB	CB	CB	CB	CB	CB	N2	N2	N2	CB	N2	N2	CB	N2	CB	CB	CB	N2	N2	CB	N2	CB	CB	CB	N2	CB	N2	N2
pkP2151	II	8195651	N2	CB	N2	CB	CB	N2	N2	CB	CB	N2	N2	N2	CB	N2	N2	N2	CB	N2	N2	CB	CB	CB	CB	CB	CB	N2	N2	N2	CB	N2	N2	CB	N2	CB	CB	CB	N2	N2	CB	N2	CB	CB	N2	N2	CB	N2	N2
egPL205	II	8748358	N2	CB	N2	CB	CB	N2	N2	CB	CB	N2	N2	N2	CB	N2	N2	N2	CB	N2	N2	CB	CB	CB	CB	CB	CB	N2	N2	N2	CB	N2	N2	CB	N2	CB	CB	CB	N2	N2	CB	N2	CB	CB	N2	N2	CB	N2	N2
pkP2109	II	9401070	N2	CB	N2	CB	CB	N2	N2	CB	CB	N2	N2	N2	CB	N2	N2	N2	CB	N2	N2	CB	CB	CB	CB	CB	CB	N2	N2	N2	CB	CB	N2	CB	N2	CB	CB	CB	N2	N2	CB	N2	CB	CB	N2	N2	CB	N2	N2
pkP2124	II	10414073	N2	CB	N2	CB	CB	N2	N2	CB	CB	N2	N2	N2	CB	N2	N2	N2	CB	N2	N2	CB	CB	CB	CB	CB	CB	N2	N2	N2	CB	CB	N2	CB	N2	CB	CB	CB	N2	N2	CB	N2	CB	CB	N2	N2	CB	N2	N2
snp_F45E10[1]	II	11063447	NA	NA	NA	NA	NA	NA	NA	NA	NA	NA	NA	NA	NA	NA	NA	NA	NA	NA	NA	NA	NA	NA	NA	NA	NA	NA	NA	N2	CB	CB	N2	CB	N2	CB	CB	CB	CB	N2	CB	N2	CB	CB	N2	N2	CB	N2	N2
pkP2110	II	11180836	N2	CB	N2	CB	CB	N2	N2	CB	CB	N2	N2	N2	CB	N2	N2	N2	CB	N2	N2	CB	CB	CB	CB	CB	CB	N2	N2	N2	CB	CB	N2	CB	N2	CB	CB	CB	CB	N2	CB	N2	CB	CB	N2	N2	CB	N2	N2
egPP206	II	11752128	N2	CB	N2	CB	CB	N2	N2	CB	CB	N2	N2	N2	CB	N2	N2	N2	CB	N2	N2	CB	CB	CB	CB	CB	CB	N2	N2	N2	CB	CB	N2	CB	N2	CB	CB	CB	CB	N2	CB	N2	CB	CB	NA	N2	CB	NA	N2
egPQ207	II	12630696	N2	N2	N2	N2	CB	N2	N2	N2	CB	N2	N2	N2	CB	N2	N2	CB	CB	N2	N2	CB	CB	CB	CB	CB	CB	N2	CB	N2	CB	CB	CB	N2	N2	CB	N2	CB	N2	N2	CB	N2	CB	CB	NA	N2	NA	NA	N2
pkP2116	II	13235559	N2	N2	N2	N2	CB	N2	N2	N2	CB	N2	N2	N2	CB	N2	N2	CB	CB	N2	N2	CB	CB	CB	CB	CB	CB	N2	CB	NA	NA	NA	NA	NA	NA	NA	NA	NA	NA	NA	NA	NA	NA	NA	NA	NA	NA	NA	NA
egPS208	II	13980541	N2	N2	N2	N2	CB	N2	N2	N2	N2	N2	N2	N2	CB	N2	N2	CB	CB	N2	N2	CB	N2	CB	CB	CB	CB	N2	N2	CB	CB	CB	CB	N2	CB	CB	N2	CB	N2	N2	CB	N2	CB	N2	N2	N2	CB	CB	CB
egPT209	II	14758293	N2	N2	N2	N2	CB	N2	N2	N2	N2	N2	N2	N2	CB	N2	N2	CB	CB	N2	N2	CB	N2	CB	CB	CB	CB	N2	N2	N2	CB	CB	CB	N2	CB	CB	N2	CB	N2	N2	CB	N2	CB	N2	N2	N2	CB	CB	CB
egPA301	III	360864	N2	CB	CB	CB	CB	CB	CB	N2	CB	CB	N2	CB	N2	N2	CB	N2	N2	N2	N2	CB	CB	N2	CB	CB	N2	N2	CB	NA	NA	NA	NA	NA	NA	NA	NA	NA	NA	NA	NA	NA	NA	NA	NA	NA	NA	NA	NA
pkP3045	III	840469	N2	CB	CB	CB	CB	CB	CB	N2	CB	CB	N2	CB	N2	N2	CB	N2	N2	N2	N2	CB	CB	N2	CB	CB	N2	N2	CB	NA	NA	NA	NA	NA	NA	NA	NA	NA	NA	NA	NA	NA	NA	NA	NA	NA	NA	NA	NA
egPC302	III	1893290	N2	N2	CB	CB	CB	CB	CB	N2	CB	CB	N2	CB	CB	N2	CB	N2	N2	N2	N2	CB	CB	N2	CB	CB	N2	N2	CB	N2	CB	CB	CB	CB	N2	N2	CB	CB	CB	CB	N2	N2	CB	N2	N2	CB	CB	N2	CB
egPD303	III	2459092	N2	CB	CB	N2	CB	CB	CB	N2	N2	CB	N2	CB	CB	N2	CB	N2	N2	N2	N2	CB	N2	N2	CB	CB	N2	N2	N2	N2	CB	CB	CB	CB	N2	N2	CB	CB	CB	CB	N2	N2	N2	N2	N2	CB	CB	N2	CB
pkP3057	III	3068098	N2	N2	CB	CB	CB	N2	N2	N2	N2	CB	N2	CB	CB	N2	CB	N2	N2	N2	N2	CB	N2	N2	CB	CB	N2	N2	N2	NA	NA	NA	NA	NA	NA	NA	NA	NA	NA	NA	NA	NA	NA	NA	NA	NA	NA	NA	NA
pkP3096	III	3923438	N2	N2	CB	CB	CB	N2	N2	N2	N2	CB	N2	CB	N2	N2	CB	N2	N2	N2	N2	CB	N2	N2	CB	CB	N2	N2	N2	N2	N2	CB	N2	N2	N2	N2	N2	CB	CB	CB	CB	N2	N2	N2	N2	CB	N2	N2	CB
egPG306	III	4517529	N2	N2	CB	CB	CB	N2	N2	CB	N2	CB	N2	CB	N2	N2	CB	N2	N2	N2	N2	CB	N2	N2	CB	CB	N2	N2	N2	NA	NA	NA	NA	NA	NA	NA	NA	NA	NA	NA	NA	NA	NA	NA	NA	NA	NA	NA	NA
pkP3047	III	5431252	N2	N2	CB	CB	CB	N2	N2	CB	N2	CB	N2	CB	N2	N2	CB	N2	N2	N2	N2	CB	N2	CB	CB	CB	N2	N2	CB	N2	N2	CB	N2	N2	N2	N2	N2	CB	CB	CB	CB	N2	N2	NA	N2	CB	N2	N2	CB
egPI313	III	5925983	N2	N2	CB	CB	CB	N2	N2	CB	N2	CB	N2	CB	N2	N2	CB	N2	N2	N2	N2	CB	N2	CB	CB	CB	N2	CB	CB	N2	N2	CB	N2	N2	N2	N2	N2	CB	CB	CB	CB	N2	N2	N2	N2	CB	N2	N2	CB
pkP3100	III	6847169	N2	N2	CB	CB	CB	N2	N2	CB	N2	CB	N2	CB	N2	N2	CB	N2	N2	N2	N2	CB	N2	CB	CB	CB	N2	CB	CB	N2	N2	CB	N2	N2	N2	N2	N2	CB	CB	CB	CB	N2	N2	N2	N2	CB	N2	N2	CB
egPK314	III	7320107	N2	N2	CB	CB	CB	N2	N2	CB	N2	CB	N2	CB	N2	N2	CB	N2	N2	N2	N2	CB	N2	CB	CB	CB	N2	CB	CB	NA	NA	CB	NA	NA	NA	NA	NA	CB	CB	CB	CB	NA	NA	NA	NA	CB	NA	NA	CB
egPL308	III	7998164	N2	N2	CB	CB	CB	N2	N2	CB	N2	CB	N2	CB	N2	N2	CB	N2	N2	N2	N2	CB	N2	CB	CB	CB	N2	CB	CB	N2	N2	CB	N2	N2	N2	N2	N2	CB	CB	CB	CB	N2	N2	N2	N2	CB	N2	N2	CB
pkP3049	III	8318553	N2	N2	CB	CB	CB	N2	N2	CB	N2	CB	N2	CB	N2	N2	CB	N2	N2	N2	N2	CB	N2	CB	CB	CB	N2	CB	CB	N2	N2	CB	N2	N2	N2	N2	N2	CB	CB	CB	CB	N2	N2	N2	N2	CB	N2	N2	CB
egPN309	III	9308858	N2	N2	CB	CB	CB	N2	N2	CB	N2	CB	N2	CB	N2	N2	CB	N2	N2	N2	N2	CB	N2	CB	CB	CB	N2	CB	CB	CB	N2	CB	N2	N2	N2	CB	N2	CB	CB	CB	CB	N2	N2	N2	N2	CB	N2	N2	CB
egPO310	III	10027496	N2	N2	CB	CB	CB	N2	N2	CB	N2	CB	N2	CB	N2	N2	CB	N2	N2	N2	N2	CB	N2	CB	CB	CB	N2	CB	CB	CB	N2	CB	N2	N2	N2	CB	N2	CB	CB	CB	CB	N2	N2	N2	N2	CB	N2	N2	CB
pkP3059	III	10613119	N2	N2	CB	CB	CB	N2	N2	CB	N2	CB	N2	CB	N2	N2	CB	N2	N2	N2	N2	CB	N2	CB	CB	CB	N2	CB	CB	NA	NA	NA	NA	NA	NA	NA	NA	NA	NA	NA	NA	NA	NA	NA	NA	NA	NA	NA	NA
pkP3060	III	11341120	N2	N2	CB	CB	N2	N2	N2	N2	N2	CB	N2	CB	N2	CB	CB	CB	N2	N2	N2	CB	N2	CB	N2	N2	N2	CB	CB	NA	NA	NA	NA	NA	NA	NA	NA	NA	NA	NA	NA	NA	NA	NA	NA	NA	NA	NA	NA
pkP3075	III	12301725	N2	CB	CB	CB	N2	CB	N2	N2	N2	CB	N2	N2	N2	CB	CB	CB	N2	N2	N2	CB	N2	CB	N2	N2	N2	CB	CB	CB	CB	N2	N2	N2	CB	CB	N2	CB	CB	CB	CB	N2	CB	N2	N2	CB	CB	CB	CB
pkP3113	III	12739834	CB	CB	CB	CB	N2	CB	N2	N2	N2	CB	N2	N2	N2	CB	CB	CB	N2	N2	N2	CB	N2	N2	N2	CB	N2	CB	CB	CB	NA	N2	N2	N2	CB	CB	N2	NA	NA	NA	CB	N2	N2	N2	N2	NA	N2	CB	NA
egPT312	III	13220073	CB	CB	CB	CB	N2	N2	N2	N2	N2	CB	N2	N2	N2	CB	CB	CB	N2	N2	N2	CB	N2	N2	N2	CB	N2	CB	CB	NA	NA	NA	NA	NA	NA	NA	NA	NA	NA	NA	NA	NA	NA	NA	NA	NA	NA	NA	NA
egPA410	IV	151889	CB	CB	CB	CB	CB	CB	CB	N2	N2	CB	N2	CB	CB	N2	CB	CB	N2	CB	CB	N2	N2	N2	N2	N2	N2	N2	N2	CB	CB	CB	CB	N2	N2	CB	NA	N2	CB	CB	CB	CB	CB	NA	CB	N2	N2	CB	CB
pkP4051	IV	1381409	CB	CB	CB	CB	CB	CB	CB	N2	N2	CB	N2	CB	CB	N2	CB	N2	N2	N2	N2	CB	N2	CB	N2	CB	N2	N2	N2	CB	CB	CB	CB	N2	N2	CB	N2	CB	CB	CB	CB	CB	CB	CB	CB	CB	N2	CB	CB
egPC402	IV	2288742	CB	CB	CB	CB	CB	CB	N2	N2	N2	CB	CB	CB	CB	N2	CB	N2	N2	N2	N2	CB	N2	CB	CB	CB	N2	N2	CB	NA	NA	NA	NA	NA	NA	NA	NA	NA	NA	NA	NA	NA	NA	NA	NA	NA	NA	NA	NA
egPD403	IV	3063374	CB	CB	CB	CB	CB	CB	CB	N2	N2	CB	CB	CB	CB	N2	N2	N2	N2	N2	N2	CB	N2	CB	N2	CB	N2	CB	CB	NA	NA	NA	NA	NA	NA	NA	NA	NA	NA	NA	NA	NA	NA	NA	NA	NA	NA	NA	NA
egPE404	IV	3920366	CB	CB	CB	CB	CB	CB	N2	N2	N2	CB	CB	CB	CB	N2	N2	N2	N2	N2	N2	CB	CB	CB	CB	CB	N2	CB	CB	N2	CB	CB	CB	N2	N2	N2	CB	CB	CB	CB	N2	CB	CB	N2	CB	CB	CB	CB	CB
pkP4071	IV	4991858	CB	CB	CB	CB	CB	CB	N2	N2	N2	CB	CB	CB	CB	N2	N2	N2	N2	N2	N2	CB	CB	CB	CB	CB	N2	CB	CB	N2	CB	CB	CB	N2	N2	N2	CB	CB	CB	CB	CB	CB	CB	N2	CB	CB	CB	CB	CB
egPG405	IV	5819735	CB	CB	CB	CB	CB	CB	N2	N2	N2	CB	CB	CB	CB	N2	N2	N2	N2	N2	N2	CB	CB	CB	CB	CB	N2	CB	CB	N2	CB	CB	CB	N2	N2	N2	CB	CB	CB	CB	CB	CB	CB	N2	CB	CB	CB	CB	CB
pkP4075	IV	6599685	CB	CB	CB	CB	CB	CB	N2	N2	N2	CB	CB	CB	CB	N2	N2	N2	N2	N2	N2	CB	CB	CB	CB	CB	N2	CB	CB	N2	CB	CB	CB	N2	N2	N2	CB	CB	CB	CB	CB	CB	CB	N2	CB	CB	CB	CB	CB
egPI406	IV	7405743	CB	CB	CB	CB	CB	CB	N2	N2	N2	CB	CB	CB	CB	N2	N2	N2	N2	N2	N2	CB	CB	CB	CB	CB	N2	CB	CB	NA	NA	NA	NA	NA	NA	NA	NA	NA	NA	NA	NA	NA	NA	NA	NA	NA	NA	NA	NA
pkP4039	IV	8397264	CB	CB	CB	CB	CB	CB	N2	N2	N2	CB	CB	CB	CB	N2	N2	N2	CB	N2	N2	CB	CB	CB	CB	CB	N2	CB	CB	N2	CB	CB	CB	N2	N2	N2	CB	CB	CB	CB	CB	CB	CB	N2	CB	CB	CB	CB	CB
pkP4080	IV	9102404	CB	CB	CB	CB	CB	CB	N2	N2	N2	CB	CB	CB	CB	N2	N2	N2	CB	N2	CB	CB	CB	CB	CB	CB	N2	CB	CB	N2	CB	CB	CB	N2	N2	N2	CB	CB	CB	CB	CB	CB	CB	N2	CB	CB	CB	CB	CB
dbP3	IV	10122930	CB	CB	CB	CB	CB	CB	N2	N2	N2	CB	CB	CB	CB	N2	N2	N2	CB	N2	CB	CB	CB	CB	CB	CB	N2	CB	CB	N2	N2	CB	CB	N2	N2	N2	CB	CB	CB	CB	CB	CB	CB	N2	CB	CB	CB	CB	CB
dbP6	IV	10909560	CB	CB	CB	CB	CB	CB	N2	N2	N2	CB	CB	CB	CB	N2	N2	N2	CB	N2	CB	CB	CB	CB	CB	CB	N2	CB	CB	N2	N2	CB	CB	N2	N2	N2	CB	CB	CB	CB	CB	CB	CB	NA	CB	CB	NA	CB	CB
pkP4043	IV	11668242	CB	CB	CB	CB	CB	CB	N2	N2	N2	CB	CB	CB	CB	N2	N2	N2	CB	N2	CB	CB	CB	CB	CB	CB	N2	CB	CB	N2	N2	CB	CB	N2	N2	N2	CB	CB	CB	CB	CB	CB	CB	N2	CB	CB	CB	CB	CB
pkP4047	IV	12748880	CB	CB	CB	CB	CB	CB	N2	CB	N2	CB	CB	CB	CB	N2	N2	N2	CB	N2	CB	CB	CB	CB	CB	CB	N2	CB	CB	N2	N2	CB	CB	N2	N2	N2	CB	CB	CB	CB	CB	CB	CB	N2	CB	CB	CB	CB	CB
pkP4048	IV	13667267	CB	CB	CB	CB	N2	CB	N2	CB	N2	CB	CB	CB	CB	N2	N2	N2	CB	N2	CB	CB	CB	CB	CB	CB	N2	CB	CB	N2	N2	CB	CB	N2	N2	N2	CB	CB	N2	CB	CB	CB	CB	N2	CB	CB	CB	CB	N2
pkP4095	IV	14566567	CB	N2	CB	CB	N2	CB	N2	CB	N2	CB	CB	CB	CB	N2	N2	N2	CB	N2	CB	CB	CB	CB	CB	CB	N2	CB	CB	N2	N2	NA	NA	N2	N2	N2	NA	NA	N2	NA	NA	NA	NA	N2	N2	NA	NA	NA	N2
egPR407	IV	15178091	CB	N2	CB	N2	N2	CB	N2	CB	N2	CB	CB	CB	CB	N2	CB	CB	CB	N2	CB	CB	CB	CB	CB	CB	N2	CB	CB	N2	N2	CB	CB	N2	N2	N2	CB	CB	N2	CB	CB	CB	CB	N2	CB	CB	CB	CB	N2
egPS408	IV	16371991	CB	N2	CB	N2	N2	CB	N2	CB	N2	N2	CB	CB	CB	N2	CB	CB	N2	N2	CB	CB	CB	CB	CB	CB	CB	CB	CB	N2	N2	CB	CB	N2	N2	N2	CB	CB	N2	CB	CB	CB	CB	N2	CB	CB	CB	CB	N2
egPT409	IV	17084259	CB	N2	CB	N2	N2	CB	N2	CB	N2	N2	CB	CB	CB	N2	CB	CB	N2	N2	CB	CB	CB	CB	CB	CB	CB	CB	CB	N2	N2	CB	CB	N2	N2	N2	CB	CB	N2	CB	CB	CB	CB	NA	CB	CB	CB	CB	N2
egPA501	V	590471	CB	N2	CB	N2	CB	CB	N2	CB	CB	N2	CB	N2	N2	CB	CB	N2	CB	CB	N2	N2	N2	N2	N2	N2	N2	CB	CB	CB	N2	CB	CB	N2	CB	N2	N2	CB	CB	CB	N2	CB	CB	CB	N2	CB	CB	N2	CB
pkP5076	V	1773465	CB	N2	CB	N2	CB	CB	N2	CB	CB	N2	CB	N2	N2	CB	CB	N2	CB	CB	N2	N2	N2	N2	N2	N2	N2	CB	CB	NA	N2	NA	NA	N2	NA	N2	N2	N2	NA	NA	N2	N2	N2	N2	N2	NA	NA	N2	NA
egPC502	V	2878209	CB	N2	CB	CB	CB	CB	N2	CB	CB	N2	CB	N2	N2	CB	CB	N2	N2	CB	CB	N2	N2	N2	N2	N2	N2	CB	CB	CB	N2	NA	CB	N2	CB	N2	N2	NA	CB	CB	N2	N2	NA	NA	N2	CB	NA	N2	CB
egPD503	V	3606323	CB	N2	CB	CB	CB	CB	N2	CB	CB	N2	CB	N2	N2	CB	N2	N2	N2	CB	CB	N2	N2	CB	N2	N2	CB	CB	CB	NA	N2	NA	NA	N2	NA	N2	N2	NA	NA	NA	N2	N2	NA	NA	N2	NA	NA	N2	NA
egPE504	V	4550758	CB	N2	CB	CB	CB	CB	CB	CB	CB	N2	CB	N2	N2	CB	N2	N2	N2	CB	CB	N2	N2	CB	N2	N2	CB	CB	CB	NA	NA	NA	NA	NA	NA	NA	NA	NA	NA	NA	NA	NA	NA	NA	NA	NA	NA	NA	NA
egPF505	V	5814403	CB	N2	CB	CB	CB	CB	CB	CB	CB	N2	CB	N2	N2	CB	N2	N2	N2	CB	CB	N2	N2	CB	N2	N2	CB	CB	CB	CB	N2	CB	CB	N2	CB	N2	N2	CB	N2	CB	CB	N2	CB	CB	N2	CB	CB	CB	CB
pkP5113	V	6612376	CB	N2	CB	CB	CB	CB	CB	CB	CB	N2	CB	N2	N2	CB	N2	N2	N2	CB	CB	N2	N2	CB	N2	N2	CB	CB	CB	CB	N2	CB	CB	N2	CB	N2	N2	CB	N2	CB	CB	N2	CB	CB	N2	CB	CB	CB	CB
egPH506	V	7690531	CB	N2	CB	CB	CB	CB	CB	CB	CB	N2	CB	N2	N2	CB	N2	N2	N2	CB	CB	N2	N2	CB	N2	N2	CB	CB	CB	CB	N2	CB	CB	N2	CB	N2	N2	CB	N2	CB	CB	N2	CB	CB	N2	CB	CB	CB	CB
pkP5116	V	8567608	CB	N2	CB	CB	CB	CB	CB	CB	CB	N2	CB	N2	N2	CB	N2	N2	N2	CB	CB	N2	N2	CB	N2	N2	CB	CB	CB	CB	N2	CB	CB	N2	CB	N2	N2	CB	N2	CB	CB	N2	CB	CB	N2	CB	CB	CB	CB
egPI507	V	9405441	CB	N2	CB	CB	CB	CB	CB	CB	CB	N2	CB	N2	N2	CB	CB	N2	N2	CB	CB	N2	N2	CB	N2	N2	CB	CB	CB	CB	N2	CB	CB	N2	CB	N2	N2	CB	N2	CB	CB	N2	CB	CB	N2	CB	CB	CB	CB
pkP5064	V	10368660	CB	N2	CB	CB	CB	N2	CB	CB	CB	N2	CB	N2	N2	CB	CB	N2	N2	CB	CB	N2	N2	CB	N2	N2	CB	CB	CB	CB	N2	CB	CB	N2	CB	N2	N2	CB	N2	CB	CB	N2	CB	N2	N2	CB	CB	CB	CB
pkP5065	V	10912994	CB	N2	CB	CB	CB	N2	CB	CB	CB	N2	CB	N2	N2	CB	CB	N2	N2	CB	CB	N2	N2	CB	N2	N2	CB	CB	CB	NA	NA	NA	NA	NA	NA	NA	NA	NA	NA	NA	NA	NA	NA	NA	NA	NA	NA	NA	NA
pkP5067	V	11796050	CB	N2	CB	CB	CB	N2	CB	CB	CB	N2	CB	N2	N2	CB	CB	N2	N2	CB	CB	N2	N2	CB	N2	N2	CB	CB	CB	CB	N2	CB	CB	N2	CB	N2	N2	CB	N2	CB	N2	N2	CB	N2	N2	CB	CB	CB	CB
egPM508	V	13033974	CB	N2	CB	CB	CB	N2	CB	CB	CB	N2	CB	CB	N2	CB	CB	N2	N2	CB	CB	N2	N2	CB	N2	N2	CB	CB	CB	CB	N2	CB	CB	N2	CB	N2	N2	N2	N2	CB	N2	N2	CB	NA	N2	CB	CB	CB	N2
pkP5125	V	13951861	CB	N2	CB	CB	CB	N2	CB	CB	CB	N2	CB	CB	N2	CB	CB	N2	N2	CB	CB	N2	N2	N2	N2	N2	CB	CB	CB	CB	N2	CB	CB	N2	CB	NA	NA	NA	NA	CB	NA	N2	NA	NA	N2	CB	NA	NA	NA
pkP5071	V	15158759	CB	CB	CB	N2	N2	N2	N2	CB	CB	NA	CB	N2	CB	CB	N2	CB	CB	N2	N2	CB	N2	N2	N2	N2	N2	CB	CB	CB	N2	N2	N2	CB	N2	CB	N2	N2	N2	N2	CB	CB	N2	CB	CB	N2	N2	N2	N2
egPP509	V	16008404	CB	CB	CB	N2	N2	N2	N2	CB	CB	NA	CB	N2	CB	CB	N2	CB	CB	N2	N2	CB	N2	N2	N2	N2	N2	N2	CB	CB	N2	N2	N2	CB	N2	CB	N2	N2	N2	N2	CB	CB	N2	CB	CB	N2	N2	N2	CB
pkP5073	V	17377158	CB	CB	CB	N2	N2	CB	N2	CB	CB	NA	CB	N2	CB	CB	CB	CB	N2	N2	N2	CB	N2	N2	CB	N2	CB	N2	CB	CB	N2	N2	N2	CB	N2	CB	N2	N2	N2	N2	CB	CB	N2	CB	CB	N2	N2	N2	CB
pkP5082	V	18574593	CB	CB	CB	N2	N2	CB	N2	CB	CB	NA	CB	N2	CB	CB	CB	CB	N2	N2	N2	CB	N2	N2	CB	N2	CB	N2	CB	NA	NA	NA	NA	NA	NA	NA	NA	NA	NA	NA	NA	NA	NA	NA	NA	NA	NA	NA	NA
egPS510	V	19525561	N2	CB	CB	N2	N2	CB	N2	CB	CB	NA	CB	N2	CB	CB	CB	CB	N2	N2	N2	CB	N2	N2	CB	N2	CB	N2	CB	CB	N2	N2	CB	CB	N2	N2	N2	N2	CB	N2	CB	CB	CB	CB	CB	CB	N2	N2	CB
pkP5075	V	20758352	N2	CB	CB	N2	N2	CB	N2	CB	CB	NA	CB	N2	CB	CB	CB	CB	N2	N2	N2	CB	N2	N2	CB	N2	CB	N2	CB	NA	NA	NA	NA	NA	NA	NA	NA	NA	NA	NA	NA	NA	NA	NA	NA	NA	NA	NA	NA
pkP6140	X	696607	N2	CB	N2	N2	CB	N2	CB	CB	CB	NA	CB	CB	CB	N2	N2	CB	CB	N2	N2	N2	N2	N2	N2	N2	CB	CB	CB	N2	N2	CB	CB	N2	N2	CB	N2	CB	CB	N2	CB	CB	CB	N2	N2	CB	CB	N2	N2
pkP6142	X	1462371	N2	CB	N2	N2	CB	N2	CB	CB	CB	NA	N2	CB	CB	N2	N2	CB	CB	N2	N2	N2	N2	N2	N2	N2	CB	CB	CB	N2	N2	CB	CB	N2	N2	CB	N2	CB	CB	N2	CB	CB	CB	N2	N2	CB	CB	N2	N2
pkP6118	X	2389438	N2	CB	N2	CB	CB	N2	CB	CB	CB	NA	CB	CB	CB	N2	N2	CB	N2	N2	N2	N2	N2	N2	N2	N2	CB	CB	CB	N2	N2	N2	CB	N2	N2	CB	N2	CB	CB	N2	CB	CB	CB	N2	N2	CB	CB	N2	N2
pkP6120	X	3328811	N2	N2	N2	CB	CB	N2	CB	CB	CB	NA	CB	CB	CB	N2	N2	CB	N2	N2	N2	N2	N2	N2	CB	N2	CB	CB	CB	NA	NA	NA	NA	NA	NA	NA	NA	NA	NA	NA	NA	NA	NA	NA	NA	NA	NA	NA	NA
pkP6105	X	4161495	N2	N2	N2	CB	CB	N2	N2	CB	CB	NA	CB	CB	CB	N2	N2	CB	N2	N2	N2	N2	N2	N2	CB	N2	CB	CB	CB	N2	N2	N2	CB	N2	N2	CB	N2	CB	CB	N2	N2	N2	CB	CB	N2	N2	CB	N2	N2
pkP6107	X	5010049	N2	N2	N2	CB	CB	N2	N2	CB	CB	NA	N2	CB	CB	N2	N2	CB	N2	N2	N2	N2	N2	N2	CB	N2	CB	CB	CB	NA	NA	NA	NA	NA	NA	NA	NA	NA	NA	NA	NA	NA	NA	NA	NA	NA	NA	NA	NA
pkP6151	X	5770179	N2	N2	N2	CB	CB	N2	N2	CB	CB	NA	N2	CB	CB	N2	N2	CB	N2	N2	N2	N2	N2	N2	CB	N2	CB	CB	CB	N2	CB	N2	CB	N2	CB	CB	CB	CB	CB	N2	N2	N2	CB	CB	N2	N2	CB	N2	N2
pkP6155	X	7067019	N2	N2	N2	CB	CB	N2	CB	CB	CB	NA	N2	CB	CB	N2	N2	CB	N2	N2	N2	N2	N2	N2	CB	CB	CB	CB	CB	N2	CB	N2	CB	N2	CB	CB	CB	CB	N2	N2	N2	N2	CB	N2	N2	N2	CB	N2	N2
pkP6110	X	7982354	N2	N2	N2	CB	CB	N2	N2	CB	CB	NA	N2	CB	CB	N2	N2	N2	N2	N2	N2	N2	N2	N2	CB	CB	CB	CB	N2	NA	NA	NA	NA	NA	NA	NA	NA	NA	NA	NA	NA	NA	NA	NA	NA	NA	NA	NA	NA
pkP6158	X	8691677	CB	N2	N2	CB	CB	N2	N2	CB	CB	NA	N2	CB	CB	N2	N2	N2	N2	CB	N2	N2	N2	N2	CB	CB	CB	CB	N2	N2	CB	N2	CB	N2	CB	CB	CB	CB	N2	N2	N2	N2	N2	N2	CB	N2	CB	N2	N2
egPK601	X	9330879	CB	N2	N2	CB	CB	N2	N2	CB	CB	NA	N2	CB	CB	N2	N2	N2	N2	CB	N2	N2	N2	N2	CB	CB	CB	CB	N2	N2	CB	N2	CB	N2	CB	CB	CB	CB	N2	N2	N2	N2	N2	N2	CB	CB	CB	N2	N2
pkP6128	X	10323428	CB	N2	N2	CB	CB	N2	N2	CB	CB	NA	N2	CB	CB	N2	N2	N2	N2	CB	N2	N2	N2	N2	CB	CB	CB	CB	N2	N2	CB	CB	CB	N2	CB	CB	CB	CB	N2	CB	N2	N2	N2	N2	CB	CB	CB	N2	N2
pkP6114	X	11142277	CB	N2	N2	CB	CB	N2	N2	CB	CB	NA	N2	CB	CB	N2	N2	N2	N2	CB	N2	N2	N2	CB	CB	CB	CB	CB	N2	NA	NA	NA	NA	NA	NA	NA	NA	NA	NA	NA	NA	NA	NA	NA	NA	NA	NA	NA	NA
pkP6125	X	12208257	CB	N2	N2	CB	CB	N2	N2	CB	CB	NA	N2	CB	CB	N2	N2	N2	N2	CB	N2	N2	N2	CB	CB	CB	CB	CB	N2	N2	CB	CB	CB	CB	CB	CB	CB	CB	N2	CB	N2	N2	N2	N2	CB	CB	CB	N2	N2
pkP6131	X	12891891	CB	N2	N2	CB	CB	N2	N2	CB	CB	NA	N2	CB	CB	N2	N2	N2	CB	CB	N2	N2	N2	N2	CB	CB	N2	CB	N2	N2	CB	CB	CB	CB	CB	CB	CB	CB	N2	CB	N2	N2	N2	CB	CB	CB	CB	N2	N2
pkP6163	X	13893785	CB	N2	N2	CB	CB	N2	N2	CB	CB	NA	N2	CB	CB	N2	N2	N2	CB	N2	N2	N2	N2	N2	CB	CB	N2	CB	N2	N2	CB	CB	CB	CB	CB	CB	CB	CB	N2	CB	N2	N2	N2	CB	CB	CB	NA	N2	N2
egPQ603	X	14600585	CB	N2	N2	CB	CB	N2	N2	CB	CB	NA	N2	N2	CB	N2	CB	N2	CB	N2	N2	N2	N2	N2	CB	CB	N2	CB	N2	N2	CB	CB	CB	N2	CB	CB	CB	CB	N2	CB	N2	N2	N2	CB	CB	CB	N2	N2	N2
egPR604	X	15620481	CB	N2	CB	CB	N2	N2	N2	CB	CB	NA	N2	N2	CB	CB	CB	N2	CB	N2	N2	N2	CB	CB	N2	CB	N2	N2	N2	NA	NA	NA	NA	NA	NA	NA	NA	NA	NA	NA	NA	NA	NA	NA	NA	NA	NA	NA	NA
pkP6169	X	16366136	CB	N2	CB	CB	N2	N2	N2	CB	CB	NA	N2	N2	CB	CB	N2	N2	CB	N2	N2	N2	CB	CB	N2	CB	N2	N2	N2	N2	CB	CB	CB	N2	CB	CB	CB	CB	N2	CB	N2	N2	N2	CB	CB	CB	N2	CB	N2
pkP6171	X	17614442	CB	N2	CB	CB	N2	N2	N2	CB	CB	NA	N2	N2	CB	CB	N2	N2	CB	N2	N2	N2	CB	CB	N2	CB	N2	CB	N2	N2	NA	NA	CB	N2	CB	CB	CB	CB	N2	NA	N2	CB	N2	CB	CB	NA	N2	CB	N2
[truncated: 9 more columns]
